# Supplementary material for: IoT-Driven Robust Bearing Fault Diagnosis for Induction Motors Under Operating-Condition Shift
Source: Sensors (Basel). 2026 Jun 16;26(12):3829. doi: 10.3390/s26123829 (PMC13306693; doi:10.3390/s26123829)
Supplement: Supplementary file 1 [file sensors-26-03829-s001.zip]

Archive with 1 entries (1 files):
- sensors-4344250-supplementary.pdf
